# Supplementary material for: Natural IgG against S-Protein and RBD of SARS-CoV-2 Do Not Bind and Hydrolyze DNA and Are Not Autoimmune
Source: Int J Mol Sci. 2022 Nov 8;23(22):13681. doi: 10.3390/ijms232213681 (PMC9693483; doi:10.3390/ijms232213681)
Supplement: Supplementary file 1 [file ijms-23-13681-s001.zip]

Archive with 1 entries (1 files):
- ijms-2011236-supplementary.pdf
